# Supplementary material for: Probe exciplex structure of highly efficient thermally activated delayed fluorescence organic light emitting diodes
Source: Nat Commun. 2018 Aug 6;9:3111. doi: 10.1038/s41467-018-05527-4 (PMC6079109; doi:10.1038/s41467-018-05527-4)
Supplement: Supplementary file 4 — Supplementary Data 1 [file 41467_2018_5527_MOESM4_ESM.cif]

  
data_ic17493 
  
_audit_creation_method            SHELXL-97 
_chemical_name_systematic 
; 
 ? 
; 
_chemical_name_common             ? 
_chemical_melting_point           ? 
_chemical_formula_moiety          ? 
_chemical_formula_sum 
 'C31 H19 N3' 
_chemical_formula_weight          433.49 
  
loop_ 
 _atom_type_symbol 
 _atom_type_description 
 _atom_type_scat_dispersion_real 
 _atom_type_scat_dispersion_imag 
 _atom_type_scat_source 
 'C'  'C'   0.0033   0.0016 
 'International Tables Vol C Tables 4.2.6.8 and 6.1.1.4' 
 'H'  'H'   0.0000   0.0000 
 'International Tables Vol C Tables 4.2.6.8 and 6.1.1.4' 
 'N'  'N'   0.0061   0.0033 
 'International Tables Vol C Tables 4.2.6.8 and 6.1.1.4' 
  
_symmetry_cell_setting            Triclinic 
_symmetry_space_group_name_H-M    P-1 
  
loop_ 
 _symmetry_equiv_pos_as_xyz 
 'x, y, z' 
 '-x, -y, -z' 
  
_cell_length_a                    12.1769(4) 
_cell_length_b                    13.9495(5) 
_cell_length_c                    14.7648(6) 
_cell_angle_alpha                 78.496(3) 
_cell_angle_beta                  83.070(3) 
_cell_angle_gamma                 64.847(3) 
_cell_volume                      2222.73(14) 
_cell_formula_units_Z             4 
_cell_measurement_temperature     123(2) 
_cell_measurement_reflns_used     7598 
_cell_measurement_theta_min       3.3320 
_cell_measurement_theta_max       28.7480 
  
_exptl_crystal_description        plate 
_exptl_crystal_colour             colorless 
_exptl_crystal_size_max           0.20 
_exptl_crystal_size_mid           0.15 
_exptl_crystal_size_min           0.15 
_exptl_crystal_density_meas       ? 
_exptl_crystal_density_diffrn     1.295 
_exptl_crystal_density_method     'not measured' 
_exptl_crystal_F_000              904 
_exptl_absorpt_coefficient_mu     0.077 
_exptl_absorpt_correction_type    multi-scan 
_exptl_absorpt_correction_T_min   0.98306 
_exptl_absorpt_correction_T_max   1.00000 
_exptl_absorpt_process_details     
; 
CrysAlisPro, Agilent Technologies, 
Version 1.171.37.35 (release 13-08-2014 CrysAlis171 .NET) 
(compiled Aug 13 2014,18:06:01) 
Empirical absorption correction using spherical harmonics, 
 implemented in SCALE3 ABSPACK scaling algorithm. 
; 
  
_exptl_special_details 
; 
 ? 
; 
  
_diffrn_ambient_temperature       123(2) 
_diffrn_radiation_wavelength      0.71073 
_diffrn_radiation_type            MoK\a 
_diffrn_radiation_source          'fine-focus sealed tube' 
_diffrn_radiation_monochromator   graphite 
_diffrn_measurement_device_type   'Xcalibur, Atlas, Gemini' 
_diffrn_measurement_method        '\w scans' 
_diffrn_detector_area_resol_mean  5.1248 
_diffrn_standards_number          ? 
_diffrn_standards_interval_count  ? 
_diffrn_standards_interval_time   ? 
_diffrn_standards_decay_%         ? 
_diffrn_reflns_number             24804 
_diffrn_reflns_av_R_equivalents   0.0400 
_diffrn_reflns_av_sigmaI/netI     0.0562 
_diffrn_reflns_limit_h_min        -15 
_diffrn_reflns_limit_h_max        15 
_diffrn_reflns_limit_k_min        -17 
_diffrn_reflns_limit_k_max        17 
_diffrn_reflns_limit_l_min        -18 
_diffrn_reflns_limit_l_max        19 
_diffrn_reflns_theta_min          3.06 
_diffrn_reflns_theta_max          27.50 
_reflns_number_total              9858 
_reflns_number_gt                 6904 
_reflns_threshold_expression      >2sigma(I) 
  
_computing_data_collection         
; 
CrysAlisPro, Agilent Technologies, 
Version 1.171.37.35 (release 13-08-2014 CrysAlis171 .NET) 
(compiled Aug 13 2014,18:06:01) 
Empirical absorption correction using spherical harmonics, 
 implemented in SCALE3 ABSPACK scaling algorithm. 
; 
_computing_cell_refinement         
; 
CrysAlisPro, Agilent Technologies, 
Version 1.171.37.35 (release 13-08-2014 CrysAlis171 .NET) 
(compiled Aug 13 2014,18:06:01) 
Empirical absorption correction using spherical harmonics, 
 implemented in SCALE3 ABSPACK scaling algorithm. 
; 
_computing_data_reduction          
; 
CrysAlisPro, Agilent Technologies, 
Version 1.171.37.35 (release 13-08-2014 CrysAlis171 .NET) 
(compiled Aug 13 2014,18:06:01) 
Empirical absorption correction using spherical harmonics, 
 implemented in SCALE3 ABSPACK scaling algorithm. 
; 
_computing_structure_solution     'SHELXS-97 (Sheldrick, 1990)' 
_computing_structure_refinement   'SHELXL-97 (Sheldrick, 1997)' 
_computing_molecular_graphics     SHELXTL 
_computing_publication_material   SHELXTL 
  
_refine_special_details 
; 
 Refinement of F^2^ against ALL reflections.  The weighted R-factor wR and 
 goodness of fit S are based on F^2^, conventional R-factors R are based 
 on F, with F set to zero for negative F^2^. The threshold expression of 
 F^2^ > 2sigma(F^2^) is used only for calculating R-factors(gt) etc. and is 
 not relevant to the choice of reflections for refinement.  R-factors based 
 on F^2^ are statistically about twice as large as those based on F, and R- 
 factors based on ALL data will be even larger. 
; 
  
_refine_ls_structure_factor_coef  Fsqd 
_refine_ls_matrix_type            full 
_refine_ls_weighting_scheme       calc 
_refine_ls_weighting_details 
 'calc w=1/[\s^2^(Fo^2^)+(0.1000P)^2^+0.0000P] where P=(Fo^2^+2Fc^2^)/3' 
_atom_sites_solution_primary      direct 
_atom_sites_solution_secondary    difmap 
_atom_sites_solution_hydrogens    geom 
_refine_ls_hydrogen_treatment     mixed 
_refine_ls_extinction_method      none 
_refine_ls_extinction_coef        ? 
_refine_ls_number_reflns          9858 
_refine_ls_number_parameters      613 
_refine_ls_number_restraints      0 
_refine_ls_R_factor_all           0.0819 
_refine_ls_R_factor_gt            0.0500 
_refine_ls_wR_factor_ref          0.1591 
_refine_ls_wR_factor_gt           0.1295 
_refine_ls_goodness_of_fit_ref    0.940 
_refine_ls_restrained_S_all       0.940 
_refine_ls_shift/su_max           0.000 
_refine_ls_shift/su_mean          0.000 
  
loop_ 
 _atom_site_label 
 _atom_site_type_symbol 
 _atom_site_fract_x 
 _atom_site_fract_y 
 _atom_site_fract_z 
 _atom_site_U_iso_or_equiv 
 _atom_site_adp_type 
 _atom_site_occupancy 
 _atom_site_symmetry_multiplicity 
 _atom_site_calc_flag 
 _atom_site_refinement_flags 
 _atom_site_disorder_assembly 
 _atom_site_disorder_group 
N1 N 0.13221(12) 0.65652(10) 0.32868(9) 0.0243(3) Uani 1 1 d . . . 
N2 N -0.09223(12) 0.88306(11) 0.61809(10) 0.0271(3) Uani 1 1 d . . . 
N3 N 0.26381(15) 0.18423(12) 0.61113(11) 0.0377(4) Uani 1 1 d . . . 
C1 C 0.15724(15) 0.68637(13) 0.23356(12) 0.0252(4) Uani 1 1 d . . . 
C2 C 0.27553(16) 0.64618(15) 0.19785(13) 0.0345(4) Uani 1 1 d . . . 
H2A H 0.3399 0.5992 0.2372 0.041 Uiso 1 1 calc R . . 
C3 C 0.29996(19) 0.67433(16) 0.10524(14) 0.0431(5) Uani 1 1 d . . . 
H3A H 0.3812 0.6465 0.0808 0.052 Uiso 1 1 calc R . . 
C4 C 0.2067(2) 0.74294(15) 0.04795(13) 0.0408(5) Uani 1 1 d . . . 
H4A H 0.2236 0.7619 -0.0159 0.049 Uiso 1 1 calc R . . 
C5 C 0.08918(19) 0.78377(14) 0.08360(13) 0.0365(5) Uani 1 1 d . . . 
H5A H 0.0252 0.8314 0.0442 0.044 Uiso 1 1 calc R . . 
C6 C 0.06351(16) 0.75601(13) 0.17620(12) 0.0302(4) Uani 1 1 d . . . 
H6A H -0.0178 0.7844 0.2005 0.036 Uiso 1 1 calc R . . 
C7 C 0.16567(14) 0.55195(13) 0.37585(12) 0.0237(4) Uani 1 1 d . . . 
C8 C 0.22441(15) 0.45501(13) 0.34167(12) 0.0273(4) Uani 1 1 d . . . 
H8A H 0.2482 0.4536 0.2781 0.033 Uiso 1 1 calc R . . 
C9 C 0.24620(15) 0.36190(13) 0.40388(12) 0.0281(4) Uani 1 1 d . . . 
H9A H 0.2855 0.2949 0.3826 0.034 Uiso 1 1 calc R . . 
C10 C 0.21188(14) 0.36337(12) 0.49801(12) 0.0253(4) Uani 1 1 d . . . 
C11 C 0.15138(15) 0.46001(13) 0.53145(12) 0.0250(4) Uani 1 1 d . . . 
H11A H 0.1272 0.4612 0.5950 0.030 Uiso 1 1 calc R . . 
C12 C 0.12744(14) 0.55469(12) 0.46914(11) 0.0225(4) Uani 1 1 d . . . 
C13 C 0.06622(14) 0.66647(12) 0.47928(11) 0.0231(4) Uani 1 1 d . . . 
C14 C 0.01177(15) 0.71756(13) 0.55527(12) 0.0255(4) Uani 1 1 d . . . 
H14A H 0.0080 0.6774 0.6147 0.031 Uiso 1 1 calc R . . 
C15 C -0.03653(15) 0.82853(13) 0.54137(12) 0.0256(4) Uani 1 1 d . . . 
C16 C -0.03125(16) 0.88784(13) 0.45421(13) 0.0298(4) Uani 1 1 d . . . 
H16A H -0.0651 0.9640 0.4470 0.036 Uiso 1 1 calc R . . 
C17 C 0.02197(16) 0.83860(13) 0.37808(13) 0.0287(4) Uani 1 1 d . . . 
H17A H 0.0254 0.8793 0.3188 0.034 Uiso 1 1 calc R . . 
C18 C 0.07021(14) 0.72710(13) 0.39183(12) 0.0241(4) Uani 1 1 d . . . 
C19 C -0.03142(15) 0.89032(12) 0.68851(12) 0.0257(4) Uani 1 1 d . . . 
C20 C 0.09268(16) 0.84862(14) 0.70035(13) 0.0320(4) Uani 1 1 d . . . 
H20A H 0.1495 0.8069 0.6582 0.038 Uiso 1 1 calc R . . 
C21 C 0.13048(17) 0.87008(14) 0.77570(14) 0.0344(4) Uani 1 1 d . . . 
H21A H 0.2149 0.8427 0.7854 0.041 Uiso 1 1 calc R . . 
C22 C 0.04680(17) 0.93135(14) 0.83794(13) 0.0334(4) Uani 1 1 d . . . 
H22A H 0.0753 0.9451 0.8890 0.040 Uiso 1 1 calc R . . 
C23 C -0.07646(16) 0.97210(13) 0.82617(12) 0.0291(4) Uani 1 1 d . . . 
H23A H -0.1327 1.0136 0.8687 0.035 Uiso 1 1 calc R . . 
C24 C -0.11741(15) 0.95159(12) 0.75087(12) 0.0251(4) Uani 1 1 d . . . 
C25 C -0.23571(15) 0.98108(12) 0.71681(12) 0.0250(4) Uani 1 1 d . . . 
C26 C -0.35479(16) 1.03896(13) 0.74730(12) 0.0284(4) Uani 1 1 d . . . 
H26A H -0.3703 1.0695 0.8020 0.034 Uiso 1 1 calc R . . 
C27 C -0.44980(16) 1.05125(13) 0.69706(13) 0.0311(4) Uani 1 1 d . . . 
H27A H -0.5310 1.0894 0.7182 0.037 Uiso 1 1 calc R . . 
C28 C -0.42845(16) 1.00860(13) 0.61576(13) 0.0291(4) Uani 1 1 d . . . 
H28A H -0.4955 1.0189 0.5822 0.035 Uiso 1 1 calc R . . 
C29 C -0.31151(15) 0.95147(13) 0.58283(12) 0.0278(4) Uani 1 1 d . . . 
H29A H -0.2969 0.9225 0.5273 0.033 Uiso 1 1 calc R . . 
C30 C -0.21638(15) 0.93831(12) 0.63472(12) 0.0250(4) Uani 1 1 d . . . 
C31 C 0.23969(16) 0.26409(13) 0.56136(12) 0.0285(4) Uani 1 1 d . . . 
N4 N 0.73355(13) 0.73543(11) 0.05720(10) 0.0295(3) Uani 1 1 d . . . 
N5 N 0.59463(13) 0.41997(11) 0.25665(10) 0.0286(3) Uani 1 1 d . . . 
N6 N 1.07310(15) 0.41555(13) -0.24605(11) 0.0385(4) Uani 1 1 d . . . 
C32 C 0.71564(15) 0.83953(13) 0.07136(13) 0.0275(4) Uani 1 1 d . . . 
C33 C 0.74374(15) 0.85214(13) 0.15486(12) 0.0282(4) Uani 1 1 d . . . 
H33A H 0.7731 0.7922 0.2031 0.034 Uiso 1 1 calc R . . 
C34 C 0.72887(16) 0.95275(14) 0.16796(13) 0.0313(4) Uani 1 1 d . . . 
H34A H 0.7475 0.9619 0.2254 0.038 Uiso 1 1 calc R . . 
C35 C 0.68697(16) 1.03957(14) 0.09765(14) 0.0327(4) Uani 1 1 d . . . 
H35A H 0.6783 1.1081 0.1063 0.039 Uiso 1 1 calc R . . 
C36 C 0.65774(18) 1.02679(14) 0.01502(14) 0.0370(5) Uani 1 1 d . . . 
H36A H 0.6284 1.0869 -0.0330 0.044 Uiso 1 1 calc R . . 
C37 C 0.67075(17) 0.92696(14) 0.00125(14) 0.0346(4) Uani 1 1 d . . . 
H37A H 0.6492 0.9186 -0.0555 0.041 Uiso 1 1 calc R . . 
C38 C 0.80719(15) 0.68237(13) -0.01213(12) 0.0280(4) Uani 1 1 d . . . 
C39 C 0.87323(17) 0.71745(14) -0.08435(13) 0.0325(4) Uani 1 1 d . . . 
H39A H 0.8720 0.7871 -0.0916 0.039 Uiso 1 1 calc R . . 
C40 C 0.94007(17) 0.64842(14) -0.14469(13) 0.0329(4) Uani 1 1 d . . . 
H40A H 0.9857 0.6705 -0.1945 0.039 Uiso 1 1 calc R . . 
C41 C 0.94173(16) 0.54527(14) -0.13358(12) 0.0288(4) Uani 1 1 d . . . 
C42 C 0.87715(15) 0.50929(13) -0.06123(12) 0.0281(4) Uani 1 1 d . . . 
H42A H 0.8786 0.4396 -0.0545 0.034 Uiso 1 1 calc R . . 
C43 C 0.81033(15) 0.57785(13) 0.00114(12) 0.0253(4) Uani 1 1 d . . . 
C44 C 0.73672(15) 0.56782(13) 0.08323(12) 0.0254(4) Uani 1 1 d . . . 
C45 C 0.70697(15) 0.48460(13) 0.13136(12) 0.0266(4) Uani 1 1 d . . . 
H45A H 0.7389 0.4171 0.1110 0.032 Uiso 1 1 calc R . . 
C46 C 0.63027(15) 0.50213(13) 0.20908(12) 0.0273(4) Uani 1 1 d . . . 
C47 C 0.58506(16) 0.60113(14) 0.24043(13) 0.0299(4) Uani 1 1 d . . . 
H47A H 0.5325 0.6115 0.2941 0.036 Uiso 1 1 calc R . . 
C48 C 0.61524(16) 0.68342(13) 0.19504(13) 0.0299(4) Uani 1 1 d . . . 
H48A H 0.5853 0.7499 0.2170 0.036 Uiso 1 1 calc R . . 
C49 C 0.69089(15) 0.66625(13) 0.11608(12) 0.0270(4) Uani 1 1 d . . . 
C50 C 0.60450(15) 0.37799(14) 0.35100(12) 0.0297(4) Uani 1 1 d . . . 
C51 C 0.64621(17) 0.40680(17) 0.42046(14) 0.0386(5) Uani 1 1 d . . . 
H51A H 0.6733 0.4629 0.4078 0.046 Uiso 1 1 calc R . . 
C52 C 0.64650(19) 0.35027(19) 0.50862(15) 0.0483(6) Uani 1 1 d . . . 
H52A H 0.6739 0.3685 0.5576 0.058 Uiso 1 1 calc R . . 
C53 C 0.6081(2) 0.26761(19) 0.52790(16) 0.0519(6) Uani 1 1 d . . . 
H53A H 0.6102 0.2301 0.5894 0.062 Uiso 1 1 calc R . . 
C54 C 0.56680(19) 0.23922(16) 0.45911(14) 0.0435(5) Uani 1 1 d . . . 
H54A H 0.5400 0.1829 0.4726 0.052 Uiso 1 1 calc R . . 
C55 C 0.56510(15) 0.29465(14) 0.36923(13) 0.0313(4) Uani 1 1 d . . . 
C56 C 0.52849(15) 0.28640(13) 0.28279(13) 0.0287(4) Uani 1 1 d . . . 
C57 C 0.47728(17) 0.22308(14) 0.25772(15) 0.0381(5) Uani 1 1 d . . . 
H57A H 0.4650 0.1689 0.3023 0.046 Uiso 1 1 calc R . . 
C58 C 0.44507(18) 0.24009(16) 0.16817(16) 0.0421(5) Uani 1 1 d . . . 
H58A H 0.4086 0.1984 0.1512 0.050 Uiso 1 1 calc R . . 
C59 C 0.46514(17) 0.31757(15) 0.10199(15) 0.0379(5) Uani 1 1 d . . . 
H59A H 0.4427 0.3275 0.0402 0.045 Uiso 1 1 calc R . . 
C60 C 0.51712(16) 0.38074(14) 0.12396(13) 0.0315(4) Uani 1 1 d . . . 
H60A H 0.5314 0.4331 0.0783 0.038 Uiso 1 1 calc R . . 
C61 C 0.54755(15) 0.36480(13) 0.21508(12) 0.0259(4) Uani 1 1 d . . . 
C62 C 1.01469(17) 0.47367(14) -0.19675(12) 0.0303(4) Uani 1 1 d . . . 
  
loop_ 
 _atom_site_aniso_label 
 _atom_site_aniso_U_11 
 _atom_site_aniso_U_22 
 _atom_site_aniso_U_33 
 _atom_site_aniso_U_23 
 _atom_site_aniso_U_13 
 _atom_site_aniso_U_12 
N1 0.0265(7) 0.0236(7) 0.0200(8) -0.0029(6) 0.0016(6) -0.0086(6) 
N2 0.0290(8) 0.0263(7) 0.0250(8) -0.0091(6) 0.0034(6) -0.0096(6) 
N3 0.0478(10) 0.0260(8) 0.0342(9) -0.0021(7) -0.0049(8) -0.0106(7) 
C1 0.0321(9) 0.0265(8) 0.0190(9) -0.0029(7) 0.0014(7) -0.0149(7) 
C2 0.0294(9) 0.0397(10) 0.0289(11) -0.0037(8) 0.0031(8) -0.0111(8) 
C3 0.0452(12) 0.0436(11) 0.0327(12) -0.0053(9) 0.0161(9) -0.0158(10) 
C4 0.0640(14) 0.0365(10) 0.0213(10) -0.0032(8) 0.0088(9) -0.0233(10) 
C5 0.0500(12) 0.0312(9) 0.0259(10) 0.0022(8) -0.0073(9) -0.0159(9) 
C6 0.0328(10) 0.0283(9) 0.0281(10) -0.0016(7) -0.0020(8) -0.0123(8) 
C7 0.0219(8) 0.0249(8) 0.0225(9) -0.0020(7) -0.0017(7) -0.0085(7) 
C8 0.0293(9) 0.0290(9) 0.0206(9) -0.0064(7) 0.0017(7) -0.0089(7) 
C9 0.0274(9) 0.0252(8) 0.0282(10) -0.0079(7) 0.0000(7) -0.0062(7) 
C10 0.0256(9) 0.0232(8) 0.0255(9) -0.0025(7) -0.0028(7) -0.0088(7) 
C11 0.0270(9) 0.0276(8) 0.0198(9) -0.0043(7) -0.0002(7) -0.0107(7) 
C12 0.0212(8) 0.0238(8) 0.0215(9) -0.0045(7) -0.0006(6) -0.0081(7) 
C13 0.0236(8) 0.0224(8) 0.0234(9) -0.0030(7) -0.0016(7) -0.0095(7) 
C14 0.0275(9) 0.0268(8) 0.0213(9) -0.0033(7) 0.0014(7) -0.0113(7) 
C15 0.0252(8) 0.0251(8) 0.0263(10) -0.0093(7) 0.0041(7) -0.0094(7) 
C16 0.0338(9) 0.0217(8) 0.0329(11) -0.0053(7) 0.0027(8) -0.0111(7) 
C17 0.0342(10) 0.0235(8) 0.0275(10) -0.0026(7) 0.0020(8) -0.0124(7) 
C18 0.0210(8) 0.0270(8) 0.0243(9) -0.0053(7) 0.0010(7) -0.0100(7) 
C19 0.0321(9) 0.0198(8) 0.0244(9) -0.0020(7) 0.0004(7) -0.0111(7) 
C20 0.0328(10) 0.0275(9) 0.0326(11) -0.0065(8) 0.0046(8) -0.0104(8) 
C21 0.0313(10) 0.0319(9) 0.0370(11) -0.0002(8) -0.0062(8) -0.0112(8) 
C22 0.0408(11) 0.0344(9) 0.0268(10) -0.0022(8) -0.0042(8) -0.0178(8) 
C23 0.0377(10) 0.0257(8) 0.0249(10) -0.0014(7) 0.0022(8) -0.0162(8) 
C24 0.0318(9) 0.0198(7) 0.0234(9) -0.0016(7) 0.0012(7) -0.0118(7) 
C25 0.0319(9) 0.0193(8) 0.0239(9) -0.0032(7) 0.0017(7) -0.0116(7) 
C26 0.0339(9) 0.0253(8) 0.0253(10) -0.0060(7) 0.0057(7) -0.0125(8) 
C27 0.0273(9) 0.0271(9) 0.0352(11) -0.0062(8) 0.0047(8) -0.0089(7) 
C28 0.0323(9) 0.0251(8) 0.0310(10) -0.0009(7) -0.0004(8) -0.0149(7) 
C29 0.0363(10) 0.0237(8) 0.0250(10) -0.0058(7) 0.0020(7) -0.0139(8) 
C30 0.0282(9) 0.0193(8) 0.0261(9) -0.0036(7) 0.0032(7) -0.0097(7) 
C31 0.0308(9) 0.0259(9) 0.0271(10) -0.0077(8) -0.0025(7) -0.0084(8) 
N4 0.0364(8) 0.0235(7) 0.0304(9) -0.0053(6) 0.0074(7) -0.0160(6) 
N5 0.0347(8) 0.0318(7) 0.0239(8) 0.0005(6) -0.0003(6) -0.0204(7) 
N6 0.0420(9) 0.0390(9) 0.0308(9) -0.0053(7) 0.0045(7) -0.0149(8) 
C32 0.0290(9) 0.0205(8) 0.0338(10) -0.0062(7) 0.0042(7) -0.0116(7) 
C33 0.0269(9) 0.0263(8) 0.0296(10) -0.0009(7) 0.0027(7) -0.0119(7) 
C34 0.0311(9) 0.0339(9) 0.0312(11) -0.0098(8) 0.0044(8) -0.0153(8) 
C35 0.0327(10) 0.0241(8) 0.0431(12) -0.0074(8) 0.0043(8) -0.0141(8) 
C36 0.0462(11) 0.0240(9) 0.0371(12) 0.0008(8) -0.0028(9) -0.0133(8) 
C37 0.0434(11) 0.0292(9) 0.0326(11) -0.0032(8) -0.0036(9) -0.0167(8) 
C38 0.0322(9) 0.0250(8) 0.0266(10) -0.0030(7) 0.0021(7) -0.0128(7) 
C39 0.0420(11) 0.0277(9) 0.0309(11) -0.0032(8) 0.0052(8) -0.0197(8) 
C40 0.0381(10) 0.0338(9) 0.0277(10) -0.0004(8) 0.0051(8) -0.0194(8) 
C41 0.0314(9) 0.0303(9) 0.0237(10) -0.0035(7) 0.0009(7) -0.0127(8) 
C42 0.0309(9) 0.0263(8) 0.0274(10) -0.0017(7) 0.0000(7) -0.0136(7) 
C43 0.0276(9) 0.0252(8) 0.0238(9) -0.0010(7) 0.0003(7) -0.0132(7) 
C44 0.0282(9) 0.0235(8) 0.0246(9) -0.0030(7) -0.0004(7) -0.0115(7) 
C45 0.0305(9) 0.0226(8) 0.0277(10) -0.0034(7) 0.0004(7) -0.0127(7) 
C46 0.0315(9) 0.0278(8) 0.0263(10) -0.0002(7) -0.0009(7) -0.0176(7) 
C47 0.0303(9) 0.0350(9) 0.0276(10) -0.0073(8) 0.0055(7) -0.0175(8) 
C48 0.0328(9) 0.0257(8) 0.0332(11) -0.0095(8) 0.0056(8) -0.0137(8) 
C49 0.0290(9) 0.0244(8) 0.0285(10) -0.0022(7) 0.0008(7) -0.0134(7) 
C50 0.0255(9) 0.0349(9) 0.0259(10) 0.0026(8) -0.0007(7) -0.0131(8) 
C51 0.0354(10) 0.0532(12) 0.0331(11) 0.0002(9) -0.0030(8) -0.0267(9) 
C52 0.0434(12) 0.0742(15) 0.0310(12) 0.0022(11) -0.0060(9) -0.0313(11) 
C53 0.0477(13) 0.0679(14) 0.0343(13) 0.0154(11) -0.0053(10) -0.0278(11) 
C54 0.0459(12) 0.0432(11) 0.0389(12) 0.0098(9) -0.0026(9) -0.0230(10) 
C55 0.0255(9) 0.0292(9) 0.0332(11) 0.0026(8) 0.0025(8) -0.0099(7) 
C56 0.0243(9) 0.0234(8) 0.0345(10) -0.0039(7) 0.0065(7) -0.0085(7) 
C57 0.0385(11) 0.0266(9) 0.0508(13) -0.0091(9) 0.0146(9) -0.0179(8) 
C58 0.0405(11) 0.0426(11) 0.0547(14) -0.0252(10) 0.0106(10) -0.0240(9) 
C59 0.0331(10) 0.0425(11) 0.0406(12) -0.0172(9) 0.0022(8) -0.0144(9) 
C60 0.0308(9) 0.0309(9) 0.0312(10) -0.0038(8) 0.0009(8) -0.0124(8) 
C61 0.0225(8) 0.0226(8) 0.0304(10) -0.0048(7) 0.0033(7) -0.0082(7) 
C62 0.0348(10) 0.0321(9) 0.0231(10) 0.0002(8) 0.0003(8) -0.0153(8) 
  
_geom_special_details 
; 
 All esds (except the esd in the dihedral angle between two l.s. planes) 
 are estimated using the full covariance matrix.  The cell esds are taken 
 into account individually in the estimation of esds in distances, angles 
 and torsion angles; correlations between esds in cell parameters are only 
 used when they are defined by crystal symmetry.  An approximate (isotropic) 
 treatment of cell esds is used for estimating esds involving l.s. planes. 
; 
  
loop_ 
 _geom_bond_atom_site_label_1 
 _geom_bond_atom_site_label_2 
 _geom_bond_distance 
 _geom_bond_site_symmetry_2 
 _geom_bond_publ_flag 
N1 C7 1.392(2) . ? 
N1 C18 1.405(2) . ? 
N1 C1 1.418(2) . ? 
N2 C19 1.390(2) . ? 
N2 C30 1.391(2) . ? 
N2 C15 1.429(2) . ? 
N3 C31 1.147(2) . ? 
C1 C2 1.384(2) . ? 
C1 C6 1.388(2) . ? 
C2 C3 1.378(3) . ? 
C3 C4 1.381(3) . ? 
C4 C5 1.376(3) . ? 
C5 C6 1.380(3) . ? 
C7 C8 1.399(2) . ? 
C7 C12 1.402(2) . ? 
C8 C9 1.375(2) . ? 
C9 C10 1.404(2) . ? 
C10 C11 1.392(2) . ? 
C10 C31 1.438(2) . ? 
C11 C12 1.389(2) . ? 
C12 C13 1.445(2) . ? 
C13 C14 1.394(2) . ? 
C13 C18 1.403(2) . ? 
C14 C15 1.383(2) . ? 
C15 C16 1.395(3) . ? 
C16 C17 1.382(2) . ? 
C17 C18 1.390(2) . ? 
C19 C20 1.389(2) . ? 
C19 C24 1.413(2) . ? 
C20 C21 1.383(3) . ? 
C21 C22 1.400(3) . ? 
C22 C23 1.380(3) . ? 
C23 C24 1.396(2) . ? 
C24 C25 1.444(2) . ? 
C25 C26 1.396(2) . ? 
C25 C30 1.407(2) . ? 
C26 C27 1.381(3) . ? 
C27 C28 1.393(2) . ? 
C28 C29 1.386(2) . ? 
C29 C30 1.393(2) . ? 
N4 C38 1.384(2) . ? 
N4 C49 1.393(2) . ? 
N4 C32 1.429(2) . ? 
N5 C61 1.395(2) . ? 
N5 C50 1.397(2) . ? 
N5 C46 1.422(2) . ? 
N6 C62 1.146(2) . ? 
C32 C33 1.381(2) . ? 
C32 C37 1.387(2) . ? 
C33 C34 1.387(2) . ? 
C34 C35 1.380(3) . ? 
C35 C36 1.376(3) . ? 
C36 C37 1.387(2) . ? 
C38 C39 1.394(3) . ? 
C38 C43 1.416(2) . ? 
C39 C40 1.373(3) . ? 
C40 C41 1.407(3) . ? 
C41 C42 1.389(3) . ? 
C41 C62 1.440(2) . ? 
C42 C43 1.391(2) . ? 
C43 C44 1.438(2) . ? 
C44 C45 1.396(2) . ? 
C44 C49 1.407(2) . ? 
C45 C46 1.381(2) . ? 
C46 C47 1.404(2) . ? 
C47 C48 1.376(3) . ? 
C48 C49 1.389(2) . ? 
C50 C51 1.391(3) . ? 
C50 C55 1.404(3) . ? 
C51 C52 1.380(3) . ? 
C52 C53 1.388(3) . ? 
C53 C54 1.376(3) . ? 
C54 C55 1.394(3) . ? 
C55 C56 1.442(3) . ? 
C56 C57 1.400(3) . ? 
C56 C61 1.405(2) . ? 
C57 C58 1.371(3) . ? 
C58 C59 1.389(3) . ? 
C59 C60 1.386(3) . ? 
C60 C61 1.388(2) . ? 
  
loop_ 
 _geom_angle_atom_site_label_1 
 _geom_angle_atom_site_label_2 
 _geom_angle_atom_site_label_3 
 _geom_angle 
 _geom_angle_site_symmetry_1 
 _geom_angle_site_symmetry_3 
 _geom_angle_publ_flag 
C7 N1 C18 108.11(13) . . ? 
C7 N1 C1 125.84(13) . . ? 
C18 N1 C1 126.04(13) . . ? 
C19 N2 C30 108.44(13) . . ? 
C19 N2 C15 125.73(14) . . ? 
C30 N2 C15 125.83(14) . . ? 
C2 C1 C6 119.89(17) . . ? 
C2 C1 N1 119.90(15) . . ? 
C6 C1 N1 120.20(15) . . ? 
C3 C2 C1 120.01(17) . . ? 
C2 C3 C4 120.15(19) . . ? 
C5 C4 C3 119.87(19) . . ? 
C4 C5 C6 120.53(17) . . ? 
C5 C6 C1 119.54(17) . . ? 
N1 C7 C8 129.13(15) . . ? 
N1 C7 C12 109.22(13) . . ? 
C8 C7 C12 121.62(15) . . ? 
C9 C8 C7 117.26(16) . . ? 
C8 C9 C10 121.69(15) . . ? 
C11 C10 C9 120.89(15) . . ? 
C11 C10 C31 119.14(16) . . ? 
C9 C10 C31 119.97(14) . . ? 
C12 C11 C10 118.00(16) . . ? 
C11 C12 C7 120.50(14) . . ? 
C11 C12 C13 132.60(15) . . ? 
C7 C12 C13 106.91(14) . . ? 
C14 C13 C18 120.27(14) . . ? 
C14 C13 C12 132.68(16) . . ? 
C18 C13 C12 107.04(14) . . ? 
C15 C14 C13 117.90(16) . . ? 
C14 C15 C16 121.26(15) . . ? 
C14 C15 N2 119.15(16) . . ? 
C16 C15 N2 119.59(14) . . ? 
C17 C16 C15 121.63(15) . . ? 
C16 C17 C18 117.21(17) . . ? 
C17 C18 C13 121.73(15) . . ? 
C17 C18 N1 129.52(16) . . ? 
C13 C18 N1 108.71(14) . . ? 
C20 C19 N2 128.90(16) . . ? 
C20 C19 C24 122.08(16) . . ? 
N2 C19 C24 109.01(14) . . ? 
C21 C20 C19 117.55(16) . . ? 
C20 C21 C22 121.29(17) . . ? 
C23 C22 C21 120.95(17) . . ? 
C22 C23 C24 119.10(16) . . ? 
C23 C24 C19 119.03(16) . . ? 
C23 C24 C25 134.33(15) . . ? 
C19 C24 C25 106.63(14) . . ? 
C26 C25 C30 118.72(16) . . ? 
C26 C25 C24 134.45(16) . . ? 
C30 C25 C24 106.82(14) . . ? 
C27 C26 C25 119.26(16) . . ? 
C26 C27 C28 121.00(16) . . ? 
C29 C28 C27 121.42(17) . . ? 
C28 C29 C30 117.10(16) . . ? 
N2 C30 C29 128.41(15) . . ? 
N2 C30 C25 109.09(15) . . ? 
C29 C30 C25 122.49(15) . . ? 
N3 C31 C10 178.8(2) . . ? 
C38 N4 C49 108.72(13) . . ? 
C38 N4 C32 125.21(15) . . ? 
C49 N4 C32 125.73(14) . . ? 
C61 N5 C50 108.46(15) . . ? 
C61 N5 C46 124.95(15) . . ? 
C50 N5 C46 126.55(15) . . ? 
C33 C32 C37 120.51(15) . . ? 
C33 C32 N4 119.59(15) . . ? 
C37 C32 N4 119.90(16) . . ? 
C32 C33 C34 119.62(16) . . ? 
C35 C34 C33 120.12(17) . . ? 
C36 C35 C34 120.00(16) . . ? 
C35 C36 C37 120.56(17) . . ? 
C36 C37 C32 119.15(17) . . ? 
N4 C38 C39 129.48(16) . . ? 
N4 C38 C43 108.75(15) . . ? 
C39 C38 C43 121.75(16) . . ? 
C40 C39 C38 118.07(17) . . ? 
C39 C40 C41 120.76(18) . . ? 
C42 C41 C40 121.53(16) . . ? 
C42 C41 C62 118.86(16) . . ? 
C40 C41 C62 119.59(17) . . ? 
C41 C42 C43 118.33(16) . . ? 
C42 C43 C38 119.52(16) . . ? 
C42 C43 C44 133.73(16) . . ? 
C38 C43 C44 106.75(14) . . ? 
C45 C44 C49 119.57(16) . . ? 
C45 C44 C43 133.47(15) . . ? 
C49 C44 C43 106.95(15) . . ? 
C46 C45 C44 118.89(15) . . ? 
C45 C46 C47 120.62(17) . . ? 
C45 C46 N5 119.71(15) . . ? 
C47 C46 N5 119.66(16) . . ? 
C48 C47 C46 121.37(17) . . ? 
C47 C48 C49 117.94(15) . . ? 
C48 C49 N4 129.60(15) . . ? 
C48 C49 C44 121.58(17) . . ? 
N4 C49 C44 108.82(15) . . ? 
C51 C50 N5 129.66(18) . . ? 
C51 C50 C55 121.71(17) . . ? 
N5 C50 C55 108.63(16) . . ? 
C52 C51 C50 117.1(2) . . ? 
C51 C52 C53 122.0(2) . . ? 
C54 C53 C52 120.8(2) . . ? 
C53 C54 C55 118.7(2) . . ? 
C54 C55 C50 119.65(18) . . ? 
C54 C55 C56 133.21(18) . . ? 
C50 C55 C56 107.14(16) . . ? 
C57 C56 C61 119.13(17) . . ? 
C57 C56 C55 133.85(18) . . ? 
C61 C56 C55 106.95(15) . . ? 
C58 C57 C56 119.36(19) . . ? 
C57 C58 C59 120.74(18) . . ? 
C60 C59 C58 121.50(19) . . ? 
C59 C60 C61 117.67(18) . . ? 
C60 C61 N5 129.58(17) . . ? 
C60 C61 C56 121.58(17) . . ? 
N5 C61 C56 108.81(15) . . ? 
N6 C62 C41 179.1(2) . . ? 
  
_diffrn_measured_fraction_theta_max    0.966 
_diffrn_reflns_theta_full              27.50 
_diffrn_measured_fraction_theta_full   0.966 
_refine_diff_density_max    0.209 
_refine_diff_density_min   -0.238 
_refine_diff_density_rms    0.044 
